# Supplementary material for: Effect of Glyceryl Monoolein Addition on the Foaming Properties and Stability of Whipped Oleogels
Source: Gels. 2022 Oct 31;8(11):705. doi: 10.3390/gels8110705 (PMC9689941; doi:10.3390/gels8110705)
Supplement: Supplementary file 1 [file gels-08-00705-s001.zip]

Archive with 1 entries (1 files):
- gels-1982207-supplementary.pdf
